# Supplementary material for: Monosolenium (Marchantiopsida) Penetrates the Paleotropics
Source: Plants (Basel). 2025 Jun 8;14(12):1755. doi: 10.3390/plants14121755 (PMC12196479; doi:10.3390/plants14121755)
Supplement: Supplementary file 1 [file plants-14-01755-s001.zip]

Archive with 1 entries (1 files):
- plants-3654324-supplementary.xlsx
