# Supplementary material for: Monosolenium (Marchantiopsida) Penetrates the Paleotropics
Source: Plants (Basel). 2025 Jun 8;14(12):1755. doi: 10.3390/plants14121755 (PMC12196479; doi:10.3390/plants14121755)
Supplement: Supplementary file 1 [file plants-14-01755-s001.zip › plants-3654324-supplementary.xlsx]

## Sheet: Article information
SUPPLEMENTARY MATERIAL
Table S1. Obtained bioclimatic data of Monosolenium tenerum Griff. specimens included in the analysis
Plants-Basel
Monosolenium (Marchantiopsida) penetrates the Paleotropics
Vadim A. Bakalin, Ksenia G. Klimova, Van Sinh Nguyen, Seung Se Choi

## Sheet: Table S1
Table S1. Obtained bioclimatic data of Monosolenium tenerum Griff. specimens included in the analysis
(the present study data are boldfaced)
Specimen number	Country	Region	References / field IDs for specimens collected by authors	Altitude, m a.s.l.	Latitude	Longitude	BIO1	BIO2	BIO3	BIO4	BIO5	BIO6	BIO7	BIO8	BIO9	BIO10	BIO11	BIO12	BIO13	BIO14	BIO15	BIO16	BIO17	BIO18	BIO19
1	Japan	Ibaraki	https://www.gbif.org/occurrence/1987914926	30	36.2	140.1	13.4833	8.41667	27.3268	794.751	28.5	-2.3	30.8	20.7333	3.76667	23.2333	3.76667	1325	184	35	45.8364	491	130	464	130
2	Japan	Tokyo	https://www.gbif.org/occurrence/5054180176	29	35.7	139.7	15.575	7.88333	26.6329	779.092	30.4	0.8	29.6	22.5833	6.1	25.15	6.1	1501	207	47	43.012	543	160	534	160
3	Japan	Chiba	https://www.gbif.org/occurrence/3412878769	2	35.6618	139.892	15.5833	7.73333	26.3936	769.469	30.3	1	29.3	22.6333	6.23333	25.0667	6.23333	1413	198	43	42.3969	511	150	484	150
4	Japan	Chiba	https://www.gbif.org/occurrence/3412878404	40	35.3699	140.022	15.1333	7.58333	26.331	753.46	29.3	0.5	28.8	22.1167	5.96667	24.4333	5.96667	1556	203	56	37.2533	537	196	463	196
5	Japan	Nara	https://www.gbif.org/occurrence/2005609917	10	34.5848	135.695	15.5708	9.19167	29.3664	825.818	31.8	0.5	31.3	22.45	5.65	25.7833	5.65	1451	228	35	50.5534	556	136	502	136
6	Japan	Kochi	https://www.gbif.org/occurrence/2005609675	6	33.4157	133.302	16.6	7.78333	27.2144	754.375	30.5	1.9	28.6	22.6333	7.23333	25.8833	7.23333	2244	347	55	59.4868	957	227	717	227
7	Japan	Miyazaki	https://www.gbif.org/occurrence/4849675436	100	31.626	131.355	17.1917	8.3	29.1228	727.376	30.5	2	28.5	23.1333	8.08333	26.1167	8.08333	2515	407	61	52.622	995	233	885	233
8	Nepal	West Nepal	Pradhan et al. NGS 142	120	28.4622	81.2447	24.4958	11.6417	40.5633	576.606	37.8	9.1	28.7	28.5	17.3333	30.3	16.4167	1793	548	4	128.391	1302	48	868	71
13	China	Guizhou	China-53-20-13	900	26.948	106.981	15.2375	7.55833	27.9938	722.103	28.5	1.5	27	22.2333	5.9	23.7167	5.9	1092	198	18	67.7759	525	61	480	61
9	China	Taiwan	https://www.gbif.org/occurrence/3455686883	4	25.0333	121.517	22.1208	6.44167	32.2083	497.82	32.4	12.4	20	26.1833	17.45	27.9833	15.95	2770	325	140	28.8833	892	450	876	476
10	China	Taiwan	https://www.gbif.org/occurrence/3311686558	256	23.8278	120.802	21.6917	6.43333	36.1423	411.653	29.9	12.1	17.8	26.2	17.5833	26.2	16.2167	2335	440	24	85.471	1304	97	1304	144
11	China	Taiwan	https://www.gbif.org/occurrence/3311678003	250	23.8287	120.801	21.6917	6.43333	36.1423	411.653	29.9	12.1	17.8	26.2	17.5833	26.2	16.2167	2335	440	24	85.471	1304	97	1304	144
12	China	Taiwan	https://www.gbif.org/occurrence/3311684504	250	23.3265	121.228	20.7708	5.29167	34.1398	369.702	28.1	12.6	15.5	24.7	15.8167	24.9	15.8167	2291	368	50	68.3686	1089	171	1001	171
14	Vietnam	Tuyên Quang	V-18-6-23	339	22.343	105.434	20.6708	7.14167	36.4371	479.272	29.5	9.9	19.6	25.8667	15.3333	25.8667	14.2667	1699	355	10	92.8603	986	64	986	65
15	Vietnam	Tuyên Quang	V-19-1-23	323	22.3361	105.431	21.225	7.23333	36.532	482.736	30.2	10.4	19.8	26.4333	15.8667	26.4333	14.7833	1688	349	10	92.5782	976	63	976	64
16	Vietnam	Bắc Kạn	V-50-9-23	283	22.3289	105.658	21.1417	7.33333	36.6667	483.702	30.1	10.1	20	26.35	15.6833	26.35	14.65	1659	339	10	92.0841	962	61	962	68
17	Vietnam	Phú Thọ	V-31-2-23	449	21.1122	104.956	21.3792	6.75833	35.5702	461.315	30	11	19	25.85	16.5167	26.3833	15.3	1494	295	7	90.2479	849	50	760	51
18	Vietnam	Thanh Hóa	V-29-5-22	146	20.3668	105.45	22.1917	6.43333	34.7748	447.558	30.8	12.3	18.5	26.5167	16.3	27.1167	16.3	1773	377	8	93.7113	1041	52	874	52
19	Vietnam	Ninh Binh	V-24-1-22	356	20.3503	105.593	21.525	6.18333	33.7887	449.204	30	11.7	18.3	25.8667	15.6	26.4833	15.6	1714	375	9	93.9131	1013	52	834	52
BIO1 = Annual Mean Temperature
BIO2 = Mean Diurnal Range (Mean of monthly (max temp - min temp))
BIO3 = Isothermality (BIO2/BIO7) (×100)
BIO4 = Temperature Seasonality (standard deviation ×100)
BIO5 = Max Temperature of Warmest Month
BIO6 = Min Temperature of Coldest Month
BIO7 = Temperature Annual Range (BIO5-BIO6)
BIO8 = Mean Temperature of Wettest Quarter
BIO9 = Mean Temperature of Driest Quarter
BIO10 = Mean Temperature of Warmest Quarter
BIO11 = Mean Temperature of Coldest Quarter
BIO12 = Annual Precipitation
BIO13 = Precipitation of Wettest Month
BIO14 = Precipitation of Driest Month
BIO15 = Precipitation Seasonality (Coefficient of Variation)
BIO16 = Precipitation of Wettest Quarter
BIO17 = Precipitation of Driest Quarter
BIO18 = Precipitation of Warmest Quarter
BIO19 = Precipitation of Coldest Quarter
